# Supplementary material for: Genetic Aberration Analysis in Thai Colorectal Adenoma and Early-Stage Adenocarcinoma Patients by Whole-Exome Sequencing
Source: Cancers (Basel). 2019 Jul 12;11(7):977. doi: 10.3390/cancers11070977 (PMC6679221; doi:10.3390/cancers11070977)
Supplement: Supplementary file 1 [file cancers-11-00977-s001.zip]

Archive with 14 entries (11 files):
- supplementary_file/
- supplementary_file/supplementary_table_1.xlsx
- __MACOSX/
- __MACOSX/supplementary_file/
- __MACOSX/supplementary_file/._supplementary_table_1.xlsx
- supplementary_file/.DS_Store
- __MACOSX/supplementary_file/._.DS_Store
- supplementary_file/Supplementary Figure1.pdf
- __MACOSX/supplementary_file/._Supplementary Figure1.pdf
- supplementary_file/supplementary_table_3.xlsx
- __MACOSX/supplementary_file/._supplementary_table_3.xlsx
- supplementary_file/supplementary_table_2.xlsx
- __MACOSX/supplementary_file/._supplementary_table_2.xlsx
- __MACOSX/supplementary_file/._~$pplementary Figure1.docx
