# Supplementary material for: Genetic Aberration Analysis in Thai Colorectal Adenoma and Early-Stage Adenocarcinoma Patients by Whole-Exome Sequencing
Source: Cancers (Basel). 2019 Jul 12;11(7):977. doi: 10.3390/cancers11070977 (PMC6679221; doi:10.3390/cancers11070977)
Supplement: Supplementary file 1 [file cancers-11-00977-s001.zip › supplementary_file/supplementary_table_1.xlsx]

## Sheet: cancer_related_genes_in_chromos
Gene_name	Kb	pter-qter
ASXL1 (additional sex combs like 1 (Drosophila))	30946150	20q11
AURKA (aurora kinase A)	54967350	20q13
BCAS4 (breast carcinoma amplified sequence 4)	49411430	20q13.13
BCL2L1 (BCL2-like 1)	30310660	20q11.21
BLCAP (bladder cancer associated protein)	36156140	20q11.23
CHD6 (chromodomain helicase DNA binding protein 6)	40247140	20q12
CSE1L (CSE1 chromosome segregation 1-like (yeast))	47662790	20q13
DNMT3B (DNA (cytosine-5-)-methyltransferase 3 beta)	31350190	20q11.2
E2F1 (E2F transcription factor 1)	32274210	20q11.2
EEF1A2 (eukaryotic translation elongation factor 1 alpha 2)	62130670	20q13.3
ERGIC3 (ERGIC and golgi 3)	34129780	20pter-q12
EYA2 (EYA transcriptional coactivator and phosphatase 2)	45523270	20q13.1
GNAS (GNAS complex locus)	57466430	20q13.3
ID1 (inhibitor of DNA binding 1, dominant negative helix-loop-helix protein)	30193090	20q11
JAG1 jagged 1 (Alagille syndrome)	10654700	20p12.1-p11.23
MAFB (v-maf avian musculoaponeurotic fibrosarcoma oncogene homolog B)	39317880	20q12
MAPRE1 (Microtubule-associated protein, RP/EB family, member 1)	31407700	20q11.1-q11.23
MIR296 (microRNA 296)	57392750	20q13.32
MMP9 (matrix metallopeptidase 9 (gelatinase B, 92kDa gelatinase, 92kDa type IV collagenase))	44637550	20q13.12
NCOA3 (Nuclear Receptor Coactivator 3)	46130600	20q12
NFATC2 (nuclear factor of activated T-cells, cytoplasmic, calcineurin-dependent 2)	50179370	20q13.2
NKX2-2 (NK2 homeobox 2)	21494660	20p11.22
PCNA (proliferating cell nuclear antigen)	5107269	20pter-p12
PLAGL2 (Pleomorphic adenoma gene-like 2)	30795550	20q11.21
PLCB1 (phospholipase C, beta 1 (phosphoinositide-specific))	8112912	20p12
PLCG1 (Phospholipase C, Gamma 1)	39766160	20q12-q13.1
PRND (Prion Protein 2 (Dublet))	4702500	20p13
PTGIS (prostaglandin I2 (prostacyclin) synthase)	48184710	20q13.13
PTK6 (protein tyrosine kinase 6)	62168720	20q13.3
PTPN1 (protein tyrosine phosphatase, non-receptor type 1)	49126860	20q13.1-q13.2
PTPRA (protein tyrosine phosphatase, receptor type, A)	2854142	20p13
RASSF2 (Ras association (RalGDS/AF-6) domain family member 2)	4804292	20p13
SNAI1 (snail homolog 1 (Drosophila))	48599510	20q13.2
SRC (v-src sarcoma (Schmidt-Ruppin A-2) viral oncogene homolog (avian))	35973090	20q12-q13
SRXN1 (sulfiredoxin 1)	634015	20p13
SS18L1 (synovial sarcoma translocation gene on chromosome 18-like 1)	60718780	20q13.3
STK4 (serine/threonine kinase 4)	43595120	20q11.2-q13.2
SULF2 (sulfatase 2)	46414810	20q13.12
TFAP2C (transcription factor AP-2 gamma (activating enhancer binding protein 2 gamma))	55204360	20q13.2
TGM2 (transglutaminase 2)	36793700	20q12
TNFRSF6B (tumor necrosis factor receptor superfamily, member 6b, decoy)	62328000	20q13.3
TOP1 (topoisomerase (DNA) 1)	39657460	20q12-q13.1
TPX2 (TPX2, microtubule-associated, homolog (Xenopus laevis))	30326900	20q11.2
UBE2C (ubiquitin-conjugating enzyme E2C)	44441670	20q13.12
WISP2 (Wnt-1-inducible signaling parthway protein-2)	43343880	20q13.12
ZNF217 zinc finger protein 217	52199640	20q13.2
Reference:
1. Huret JL, Ahmad M, Arsaban M, Bernheim A, Cigna J, Desangles F, et al. Atlas of genetics and cytogenetics in oncology and haematology in 2013. Nucleic Acids Res 2013;41(Database issue):D920-4.
