# Supplementary material for: Genetic Aberration Analysis in Thai Colorectal Adenoma and Early-Stage Adenocarcinoma Patients by Whole-Exome Sequencing
Source: Cancers (Basel). 2019 Jul 12;11(7):977. doi: 10.3390/cancers11070977 (PMC6679221; doi:10.3390/cancers11070977)
Supplement: Supplementary file 1 [file cancers-11-00977-s001.zip › supplementary_file/supplementary_table_3.xlsx]

## Sheet: candidate_driver_normal_polyp
gene	expr	reptime	hic	N_nonsilent	N_silent	N_noncoding	n_nonsilent	n_silent	n_noncoding	nnei	x	X	p	q
APC	247811	399	28	158609	30415	53900	7	0	0	50	3	3122262	0.00015	1
IGF1	186749	752	-3	12771	2167	26796	2	0	0	50	3	2502423	0.000256	1
KLF5	274388	328	28	25058	5434	15994	2	0	0	50	6	2562010	0.000402	1
CTNNB1	305811	448	8	43626	9306	59356	3	0	0	31	1	1397627	0.000856	1
ECM2	579226	474	38	40238	6754	38874	2	0	0	50	1	2242757	0.00141	1
ZNF628	1048909	399	24	54450	15334	0	3	0	0	50	1	2268332	0.00245	1
ESRRB	243524	616	39	28457	5841	38368	2	0	0	50	4	1977250	0.00319	1
NOVA1	15854	883	-41	27544	6974	19250	2	0	0	50	2	1187164	0.00326	1
CMTM8	306655	590	11	9592	2156	30492	1	0	0	50	1	2369785	0.00517	1
GAB4	156217	639	-95	32098	6644	35420	2	0	0	39	3	1347698	0.00545	1
SRA1	706371	319	29	13068	2926	33110	2	0	0	50	1	2636238	0.00632	1
CCDC115	360632	593	5	9933	2365	23760	1	0	0	50	2	2414324	0.00637	1
RPL11	960799	225	28	10516	1826	24640	1	0	0	50	2	2341823	0.00672	1
ARF6	680412	174	41	9581	2035	3234	2	0	0	50	3	2448820	0.00691	1
WDR24	1207790	194	33	43703	9251	17094	2	0	0	50	3	2056208	0.00715	1
PLEKHA3	170323	555	37	17468	3014	44396	1	0	0	50	0	2326544	0.00774	1
PRKRA	159623	482	29	18788	3212	36366	2	0	0	50	0	2490873	0.00775	1
SERTAD3	1010633	202	34	10637	2453	3498	1	0	0	50	1	1716891	0.00785	1
TBCB	978272	326	6	13838	2772	35728	1	0	0	50	0	1883178	0.00798	1
MUC7	264556	861	26	19239	5885	9746	2	0	0	50	2	3542946	0.00798	1
TAS2R40	379894	399	14	17699	3663	3696	1	0	0	50	1	2774112	0.00799	1
CCNO	217401	417	22	18645	4697	6050	1	0	0	50	0	2471150	0.00841	1
TNRC6A	291928	342	19	110055	21615	113608	2	0	0	41	0	2018379	0.00935	1
GPX8	222731	430	2	11847	2233	11858	1	0	0	50	6	2957779	0.00947	1
C1QA	389456	541	29	13101	3311	2904	1	0	0	50	3	2474043	0.00949	1
PLIN4	2111443	278	43	69894	20174	3740	2	1	0	50	2	1826693	0.0115	1
TNFRSF10D	640871	237	45	21549	4741	34276	1	0	0	50	1	2431297	0.0116	1
HSPBP1	1035412	209	5	19811	4565	8668	1	0	0	50	0	1881825	0.0117	1
FEM1C	352735	498	23	34419	6457	8118	1	0	0	50	0	2950222	0.0122	1
LOXHD1	NaN	NaN	NaN	130867	23661	0	2	0	0	50	5	4854014	0.0125	1
FZD9	904644	399	48	31075	7997	3674	1	0	0	50	0	2872903	0.0127	1
OR9G1	NaN	NaN	NaN	16610	3542	2024	1	0	0	30	3	2065987	0.0139	1
TRMT12	489180	476	13	24299	5335	4972	1	0	0	50	1	2202145	0.0144	1
GCNT4	479847	634	32	25828	4136	5390	1	0	0	50	1	2256694	0.0145	1
ZBTB2	337954	409	23	28688	5478	9482	1	0	0	50	1	2563880	0.0147	1
KCNA5	160467	896	22	32395	8129	1738	2	0	0	50	0	2482381	0.0151	1
ABCD3	459824	348	-8	39127	7051	74558	2	0	0	50	1	3268540	0.0157	1
GPM6A	123418	931	-23	16159	3003	40744	1	0	0	33	3	1796498	0.0157	1
OTOP2	1045089	223	25	30591	7095	25894	2	0	0	50	0	2179639	0.0157	1
ANKFY1	816229	357	26	68123	13299	128832	2	0	0	21	0	1054009	0.0158	1
LYRM2	394472	603	35	5181	913	15158	1	0	0	50	3	2586089	0.016	1
PIAS3	NaN	NaN	NaN	34727	7975	65912	2	0	0	50	5	4904240	0.016	1
GRN	1062294	172	38	33803	6457	36300	1	0	0	50	1	2843654	0.016	1
ZNF678	606105	575	-6	34001	4609	34386	1	0	0	50	1	2683241	0.0161	1
FAM73A	368215	207	1	36861	6281	125598	1	0	0	50	0	2420143	0.0161	1
EPOR	1385739	197	31	27456	6754	14234	1	0	0	50	1	2374801	0.0164	1
SGPL1	424452	579	30	32659	6127	71302	2	0	0	8	0	455620	0.0165	1
PTH1R	442069	376	41	33110	7326	34540	1	0	0	50	1	2702381	0.017	1
GPR32	652250	593	27	18909	4631	770	1	0	0	50	3	2006620	0.0176	1
MRPL45	1101194	504	10	16302	3080	37620	1	0	0	50	3	1641717	0.018	1
KCNJ10	829863	386	17	20350	4774	3366	1	0	0	50	4	2307107	0.0182	1
TACSTD2	301269	564	-5	17061	4323	704	1	0	0	50	3	1774564	0.0188	1
HLA-A	983517	596	36	20372	4444	29062	1	0	1	50	2	1777831	0.0192	1
FGFBP2	175145	435	33	12287	2585	3608	2	0	0	14	0	694320	0.0194	1
FLG	433645	548	21	220803	47465	10538	2	0	0	50	3	2419065	0.0199	1
ZNF83	563874	1010	-41	29887	4235	18172	1	0	0	50	0	1549955	0.0204	1
CALCOCO1	1501666	272	56	39413	7491	68354	1	0	0	50	0	2117280	0.0207	1
GCNT1	107632	603	-2	24200	4114	5038	1	0	0	50	4	2324828	0.0209	1
MRPS30	87489	1075	-7	24332	5104	20658	1	0	0	50	2	1890570	0.0216	1
PCBP1	686152	156	52	19063	4499	3520	1	0	0	50	4	1905728	0.0216	1
LACTB2	240331	562	31	16797	2849	24310	1	0	0	50	0	3084631	0.0217	1
MAN1A1	105366	702	6	37015	7117	48620	1	0	0	50	1	2345486	0.0217	1
OR10H1	808269	590	18	17182	3960	4004	1	0	0	50	6	2061268	0.0218	1
ACN9	146007	987	-9	7183	1221	7898	1	0	0	50	1	1976139	0.0224	1
CHODL	272100	981	-58	15697	2827	18238	1	0	1	50	4	1345443	0.0238	1
PIK3CG	171312	700	32	62271	11407	52294	2	0	0	50	0	2926407	0.024	1
RAB5B	2080397	229	31	12551	2145	47124	1	0	0	50	0	2278881	0.024	1
PTRH2	1084897	398	21	9878	2046	3652	1	0	0	50	2	2041908	0.0251	1
GPR144	NaN	NaN	NaN	51480	13794	110	1	0	0	50	5	4844257	0.0256	1
TGFB2	75157	386	-18	25366	4488	39160	1	0	0	50	2	1561912	0.0263	1
PCDHA11	NaN	NaN	NaN	51843	11979	27214	1	0	0	50	5	4869546	0.0267	1
MAD2L2	682357	264	32	12430	2266	32252	1	0	0	50	0	2364065	0.0269	1
FRA10AC1	471978	399	17	19954	2002	45562	1	0	0	50	0	2662792	0.027	1
CRABP1	505232	435	56	7942	1430	9592	1	0	0	50	3	2175008	0.0272	1
CAV3	99517	555	-9	8712	1584	4422	1	0	0	50	2	2184798	0.0279	1
EVI2B	NaN	NaN	NaN	24420	5302	4378	1	0	0	50	5	4840033	0.0281	1
PHOSPHO2	345692	393	35	13860	2244	8822	1	0	0	50	3	2552055	0.0283	1
GIN1	205281	565	14	30184	4950	19096	1	0	0	50	5	2314730	0.0286	1
PIGX	818753	446	45	15763	3047	25212	1	0	0	50	0	2550108	0.029	1
NINJ2	456582	197	40	10307	2475	11924	1	0	0	50	1	2145286	0.0297	1
NQO2	430294	268	42	13365	2475	21142	1	0	0	50	1	2289100	0.0302	1
NT5C1B	39949	1075	-7	34122	6996	51436	1	0	0	50	2	1918312	0.0303	1
CACNA2D4	240778	593	28	65857	12507	90354	1	0	0	50	0	2548084	0.0305	1
TMEM132C	NaN	NaN	NaN	60335	13563	374	1	0	0	50	5	4844290	0.0306	1
SSR2	1880483	213	32	10219	2321	21450	1	0	0	50	3	2352350	0.0308	1
ZSCAN18	1248040	619	-53	30866	7128	14454	1	0	0	50	1	1467026	0.0316	1
C1orf158	141239	571	18	11077	2057	17006	1	0	0	50	2	2051137	0.0318	1
CD2AP	203824	554	16	37114	6622	70312	2	1	0	50	4	2266187	0.0328	1
RAB11B	726988	204	0	12474	2376	12914	1	0	0	50	0	2273062	0.0331	1
MEMO1	342215	385	18	17501	2871	34584	1	0	0	50	2	3033635	0.0339	1
CPEB4	164298	381	43	40986	7986	49764	2	0	0	50	4	2552055	0.0339	1
PPARGC1B	908037	285	49	56650	12056	59664	1	0	0	50	1	2413334	0.0344	1
ELOVL2	270200	422	22	17237	2981	34650	1	0	0	50	1	2473163	0.0345	1
SDC2	230943	740	-2	11396	2288	19074	1	0	0	50	3	2516635	0.035	1
RWDD2A	153997	734	6	16709	2717	10802	1	0	0	50	2	2382897	0.035	1
TIGD5	2183482	235	37	33220	9218	1782	1	0	0	50	1	1477674	0.035	1
RPS6	498767	339	12	14168	2860	23474	1	0	0	50	3	3018950	0.0351	1
OVCA2	1415256	294	27	12111	3069	22352	1	0	0	50	0	1942556	0.0353	1
OR1L4	409923	553	12	16962	3630	3058	1	0	0	50	0	1898204	0.0357	1
CD70	836909	212	21	10318	2662	25674	1	0	0	50	1	2028466	0.0358	1
AKAP3	277828	874	18	47388	9196	32252	1	0	0	50	2	2087965	0.0362	1
AP2S1	1217560	186	44	8437	1353	19228	1	0	0	50	4	2309043	0.0363	1
KRTCAP3	1244404	179	39	12903	3575	64064	1	0	0	50	1	2372271	0.0366	1
C6orf106	920583	132	31	16907	3179	40018	1	0	0	50	0	1972322	0.0369	1
CDKN1B	791330	136	44	11209	2101	13398	1	0	0	50	1	1998887	0.037	1
EHF	1039672	320	12	18051	2519	34100	1	0	0	50	0	2060113	0.0376	1
MAP7	302036	376	16	41910	9086	83556	1	0	0	50	4	2549129	0.0376	1
C4orf3	218603	824	-1	11077	2365	9020	1	0	0	50	2	2216269	0.0378	1
IAH1	691902	278	38	14223	2695	24310	1	0	0	50	3	2593096	0.0378	1
COMT	645345	217	24	15015	3245	9306	1	0	0	50	1	2474274	0.0382	1
POLK	253484	500	54	50974	7744	53240	1	1	0	50	4	2610377	0.0391	1
TTF2	331822	566	12	66176	12562	104984	1	0	0	50	1	2328326	0.0396	1
SLC25A1	487560	277	18	17248	4048	25256	1	0	0	50	0	2572229	0.0409	1
APOL4	1233084	331	28	21032	3300	26818	1	0	0	50	0	2124650	0.0411	1
CASC4	973993	493	37	25520	4114	34628	1	0	0	50	1	3311121	0.0411	1
CNTN5	3647	1135	-26	61941	12749	71874	1	0	0	50	4	3131040	0.0416	1
UBA52	1394856	259	48	7502	1364	10516	1	0	0	50	6	2196073	0.0417	1
ZNF839	1615110	214	35	49984	11924	17930	1	0	0	50	2	2064744	0.0422	1
C2orf81	NaN	NaN	NaN	30976	8162	4400	1	0	0	50	5	4842915	0.0428	1
DPP9	860250	203	29	50996	9702	25058	1	0	0	50	2	2106544	0.0431	1
MMP16	27285	939	-34	37521	6787	48048	1	0	0	50	3	1622445	0.0433	1
PMVK	1695232	224	37	10923	2167	21450	1	0	0	50	2	2030611	0.0435	1
FOLR2	744547	182	58	14927	2409	12276	1	0	0	50	2	2062038	0.0436	1
RRP7A	969686	196	65	15862	3256	30360	1	0	0	50	0	2048673	0.0437	1
CAPG	1067736	180	39	19822	4004	27280	1	0	0	50	1	2548986	0.044	1
PGPEP1L	217299	248	-20	10846	2508	7546	1	0	0	50	3	2295007	0.0441	1
RBM10	819569	NaN	38	52899	10483	45738	2	0	0	50	1	1908896	0.0442	1
DCPS	367696	426	30	19008	3740	19954	1	0	0	50	1	2702414	0.0443	1
NHSL1	NaN	NaN	NaN	90068	21098	7194	1	0	0	50	5	4858645	0.0449	1
BDKRB1	326763	501	16	19129	4367	902	1	0	0	50	0	2029115	0.045	1
SATB2	104340	978	2	41349	7975	37092	1	0	0	50	3	1835119	0.0452	1
KCNQ3	163210	970	-6	48114	10736	63822	1	0	0	35	1	1626614	0.0453	1
TDG	1190703	281	40	23991	3927	37950	1	0	0	50	1	2352658	0.0453	1
RAB35	1564246	225	45	12166	1606	21318	1	0	0	50	1	1919390	0.0453	1
SCN3B	681725	451	6	12430	2354	24948	1	0	0	50	3	2187922	0.046	1
TYW3	104029	1055	-14	15455	2233	20944	1	0	0	50	5	2529593	0.0469	1
BNC2	37330	534	-14	61358	11770	31328	1	0	0	50	2	2161709	0.0476	1
FAM65A	1082466	153	49	65824	16544	63118	1	0	0	50	1	2078725	0.0482	1
CYB5RL	465615	313	26	17985	3399	16962	1	0	0	50	3	2593360	0.0494	1
TSSK6	868278	284	7	14465	3619	10472	1	0	0	50	0	2068462	0.0495	1
FGG	59962	1036	-4	26950	4092	33506	1	0	0	50	0	1973411	0.0496	1

## Sheet: candidate_driver_normal_tumor
gene	expr	reptime	hic	N_nonsilent	N_silent	N_noncoding	n_nonsilent	n_silent	n_noncoding	nnei	x	X	p	q
TP53	2069567	213	34	15445	4265	26805	3	0	0	50	1	1394190	5.88e-05	0.658
APC	247811	399	28	100815	28065	36750	3	0	0	50	0	2218465	7.3e-05	0.658
KRT76	1444461	422	38	22750	6515	29370	2	0	0	50	1	1719760	0.000105	0.658
TOPORS	474275	362	-7	36810	10380	8745	2	0	0	50	0	2157895	0.00014	0.658
SOX9	159643	606	-41	17840	5230	6180	2	0	0	50	1	1358605	0.00125	1
LSR	767246	472	7	22845	6960	24420	2	0	0	50	2	1379510	0.00241	1
CALM2	811122	132	35	5785	1265	14070	1	0	0	50	2	1544240	0.00472	1
SHISA4	736064	208	24	7020	2130	15990	1	0	0	50	1	1735280	0.00475	1
RSPO2	187803	942	-9	9135	2085	28935	2	0	0	50	1	1632435	0.00655	1
SYF2	613835	460	36	9160	2210	24030	1	0	0	50	0	1462675	0.00657	1
OR3A3	365088	515	14	10915	3560	1815	1	0	0	50	0	1637815	0.00693	1
STC2	471196	519	41	10775	3040	13140	1	0	0	50	1	1758545	0.00746	1
GBA3	103435	746	22	17020	4400	17565	1	0	0	50	2	2923530	0.00754	1
WDR12	596746	392	31	15770	4030	31275	2	0	0	50	0	2098790	0.0078	1
C11orf48	2425755	248	51	9760	2510	25470	1	1	0	50	2	1478920	0.00872	1
TPD52L1	124606	243	-26	7725	1860	18345	1	0	0	50	1	1018245	0.00909	1
HNRNPA2B1	915230	445	43	13275	3315	35085	1	0	0	50	3	1967105	0.00974	1
ROBO1	72749	790	-19	60260	16930	63225	2	0	0	50	1	1347795	0.00977	1
RHCE	667862	185	32	15330	4050	39795	1	0	0	50	0	1613895	0.0102	1
NAMPT	246330	370	27	18065	4675	31005	1	0	0	50	0	1793090	0.0105	1
PALM	1914670	200	23	13745	4195	12765	1	0	0	50	1	1626645	0.0108	1
C3orf38	123481	894	0	11755	3215	7665	1	0	0	50	1	1297655	0.0109	1
OR51I2	99042	1030	1	10765	3380	2010	1	0	0	50	1	1151315	0.0113	1
CCDC34	336836	378	-21	14780	3610	15585	1	0	0	50	3	1932520	0.0114	1
PIPOX	1752742	236	34	14020	3995	25755	1	0	0	50	1	1504070	0.0115	1
WTIP	707545	355	5	14775	5040	15225	1	0	0	50	2	1672675	0.0124	1
CDK14	127937	1027	7	16685	4435	38685	1	0	0	50	0	1420445	0.0125	1
ZFP36L2	227876	208	47	16590	5745	1365	1	0	0	50	0	1355265	0.0137	1
ATL2	808394	366	25	22725	5955	33015	1	0	0	50	2	2070620	0.015	1
FAM83D	263385	581	30	21200	6730	12375	1	0	0	50	1	1820880	0.0151	1
C2orf42	677043	143	42	20540	5815	24390	1	0	0	50	1	1665110	0.0152	1
HNRNPH1	1600541	229	28	16820	4180	30705	1	0	1	50	2	1486555	0.0156	1
CLECL1	251092	648	8	6085	1535	5565	1	0	0	50	1	1899400	0.0157	1
ZNF559	401242	705	-65	19655	4840	13755	1	0	0	50	1	1479585	0.0159	1
LCE2B	169158	818	24	3925	1130	4170	1	0	0	38	0	1131930	0.0173	1
EYA4	97438	409	-8	24930	6585	59175	1	0	0	50	1	1708325	0.0179	1
UBE2D4	872910	239	44	5640	1410	20445	1	0	0	50	1	1693560	0.0193	1
DCLK2	88181	409	-4	27475	7970	47160	2	0	0	50	2	2055025	0.0196	1
DGKB	24487	1141	-13	30305	7555	41295	1	0	0	50	1	1897720	0.0198	1
RSPRY1	717872	149	48	21220	5555	44565	1	0	0	50	2	1487245	0.02	1
KCNQ4	428440	188	32	24430	7700	26685	2	0	0	50	1	1744960	0.0202	1
CPT1C	1716449	192	41	28690	8570	48075	1	0	0	50	0	1652400	0.0206	1
MTMR2	285979	390	-1	23500	6320	41235	1	0	0	50	4	1940120	0.0208	1
C8orf33	454161	440	8	8195	2425	12960	1	0	0	50	0	2196545	0.0219	1
RACGAP1	1018478	211	52	23085	6360	44355	1	0	0	50	2	1444170	0.0231	1
EPHB6	284406	645	18	35670	11265	39360	1	0	0	50	0	1776255	0.0241	1
FBXW7	117295	501	51	30520	8180	31815	1	0	0	50	2	1793560	0.0243	1
OSBPL5	513529	333	53	31680	9180	27285	1	0	0	50	1	1658855	0.025	1
GULP1	98119	869	-12	11535	2790	28470	1	0	0	50	1	2226865	0.0256	1
SNX13	139013	585	-4	35775	8835	29430	1	0	0	50	2	1868535	0.0274	1
FAM179A	471053	404	28	35775	11205	21525	1	0	0	50	1	1746600	0.0277	1
DUSP22	224772	684	46	7000	1745	27615	1	0	0	50	0	1260240	0.0279	1
HOXD12	242935	874	15	9190	3065	3975	1	0	0	50	0	1296805	0.028	1
PLCD3	819156	170	30	27890	8485	13290	2	0	0	50	2	1627030	0.0283	1
IWS1	471209	229	30	30475	7205	42060	2	0	0	50	2	1563455	0.0285	1
SAFB	879991	295	21	33550	8900	48705	1	0	0	50	1	1534410	0.0286	1
CFD	2168802	198	28	8755	2945	420	1	0	0	50	1	1406285	0.0291	1
LDHC	599909	176	42	12095	3310	21780	1	0	0	50	0	1716240	0.0296	1
KRTAP10-8	874480	461	25	9030	2730	3165	1	0	0	50	1	1825515	0.0298	1
KRAS	259193	512	16	8570	2065	13350	1	0	0	50	1	1407305	0.0299	1
SOX6	126866	989	-18	31300	8255	46005	1	0	0	50	3	1634745	0.0313	1
NNMT	162422	499	-4	9390	2685	8835	1	0	0	50	1	1636810	0.0315	1
CAB39L	373856	343	50	12585	3105	24135	1	0	0	50	0	1608240	0.0328	1
PRSS1	285408	636	11	8970	2490	21525	1	0	0	50	2	1846195	0.033	1
GAK	679769	256	41	46905	13755	60000	1	0	0	50	1	1848970	0.033	1
BNC2	37330	534	-14	39000	10860	21360	1	0	0	50	1	1567805	0.0336	1
WAPAL	209036	398	4	43530	11145	47370	2	0	0	50	1	1647950	0.0345	1
NKIRAS2	2081077	206	23	7325	1555	17190	1	0	0	50	2	1635035	0.0358	1
VPS8	1340797	626	37	53625	13440	76470	1	0	0	50	0	1711510	0.0359	1
FETUB	508316	436	45	13615	4010	21915	1	0	0	50	2	2354505	0.0362	1
RNF212	739370	247	43	11490	2460	47730	1	0	0	50	1	1816060	0.0366	1
LIPA	254295	263	31	14795	3730	29340	1	0	0	50	0	1700035	0.0368	1
BCL9L	1488276	175	54	51480	16440	15105	1	0	0	50	0	1604040	0.0379	1
C14orf105	150716	939	15	11010	2655	17145	1	0	0	50	1	1452840	0.0382	1
MAGEC1	17504	NaN	-11	39725	11785	7695	1	0	0	50	7	2189400	0.0383	1
SYNGAP1	1419781	236	31	47140	14420	52020	2	0	0	47	0	1583200	0.0386	1
ZNF516	113406	813	18	40085	12550	4860	2	0	0	50	0	1435380	0.0392	1
ARR3	188610	NaN	39	14460	4035	32895	1	0	0	50	0	1755875	0.0393	1
MED1	1434634	214	17	56225	15925	54735	2	0	0	50	0	1645065	0.0399	1
MAML3	351118	591	8	39985	11390	14550	1	0	1	50	2	1506605	0.0402	1
VKORC1	1296884	351	35	6120	1380	15915	1	0	0	50	4	1712575	0.0403	1
CMTM1	777342	214	9	10070	3055	17025	1	0	0	50	1	1664825	0.0404	1
WDR17	133039	616	-8	48545	12790	77310	1	0	0	50	3	1835045	0.0405	1
METAP2	441602	328	18	17685	4470	30585	1	0	0	50	0	1917375	0.0412	1
PRG4	265627	419	-24	48375	15600	43965	1	0	0	50	4	2031685	0.0413	1
TUBAL3	711034	519	-1	15735	4590	13665	1	0	0	50	0	1889745	0.0416	1
SEC24B	202883	438	21	45330	13185	64110	1	0	0	50	1	1475045	0.0419	1
NEDD4	259242	271	-1	51935	13570	56835	1	0	0	50	1	1642310	0.042	1
UBE3A	241743	1263	-34	32285	8155	32130	1	0	0	50	7	1561480	0.0429	1
DFNA5	254601	464	21	17740	5165	27150	1	0	0	50	0	1924630	0.0434	1
LAMC3	815585	293	36	56160	16410	57375	1	0	0	50	0	1440450	0.0434	1
FPR2	436280	690	-24	12040	3860	1830	1	0	0	50	0	1261430	0.0437	1
STYXL1	1072825	218	49	11640	2955	25080	1	0	0	50	2	1696980	0.0441	1
PRRX2	702852	198	42	8750	2860	5325	1	0	0	50	1	1877245	0.0444	1
PLCH1	326198	765	-9	61290	16515	65295	1	0	0	50	0	1627920	0.0451	1
KIFC2	2043455	200	36	28715	10030	25575	2	0	0	50	3	1303200	0.0453	1
SPI1	1106152	245	46	9920	2560	7695	1	0	0	50	2	1845100	0.0456	1
FRZB	330424	450	6	11665	3305	17640	1	0	0	50	1	1676455	0.0459	1
OR10A2	427462	681	8	10420	3260	2430	1	0	0	50	1	1113650	0.046	1
ALS2CR11	436378	491	24	68095	16955	32055	1	0	0	50	1	1871460	0.0462	1
FPR1	436280	690	-24	12005	3850	2580	1	0	0	50	0	1261430	0.0464	1
FNDC1	805575	596	23	65485	21110	39120	1	0	0	50	1	1631700	0.0477	1
MAGI2	17425	1055	-24	51795	14985	84780	1	0	0	37	8	2100205	0.0481	1
GNB1	1492510	229	26	12500	3445	22110	1	0	0	50	0	1427610	0.0481	1
CEP57	298879	467	2	18615	4530	34005	1	0	0	50	2	2354650	0.0483	1
ADAR	1927515	403	36	43780	12275	53970	1	0	0	41	2	1281225	0.0483	1
DNAJC22	2137968	175	37	11725	3725	7095	1	0	0	50	2	1587475	0.0486	1
LRRC42	430138	201	31	15460	4265	19785	1	0	0	50	1	1729100	0.0488	1
ATP7B	353147	461	28	51730	15440	68640	2	0	0	50	2	1693445	0.049	1
TIAM1	210411	924	-24	57265	15875	79800	1	1	0	50	2	1554720	0.0497	1
